# Supplementary material for: Hyolithid-like hyoliths without helens from the early Cambrian of South China, and their implications for the evolution of hyoliths
Source: BMC Ecol Evol. 2022 May 17;22:64. doi: 10.1186/s12862-022-02022-9 (PMC9116025; doi:10.1186/s12862-022-02022-9)
Supplement: Supplementary file 2 — Additional file 2: Table S2. Examined specimens of Paramicrocornus ventricosus from the Cambrian Chengjiang biota, South China. [file 12862_2022_2022_MOESM2_ESM.xlsx]

## Sheet: Sheet1
Table S2. Examined specimens of Paramicrocornus ventricosus from the Cambrian Chengjiang biota, South China
Specimen No.		Location	Species	Brief description	Length of conch（mm）	Width of conch（mm）	angle of apex（mm）	cluster	Length of cluster（mm）	Width of cluster （mm）
ELI-H	58	EC	Paramicrocornus ventricosus	three individuals	4	1.5	15
ELI-H	100	JS	Paramicrocornus ventricosus
ELI-H	112	EJ	Paramicrocornus ventricosus
ELI-H	116	EJ	Paramicrocornus ventricosus		5	2	25
ELI-H	130	EJ	Paramicrocornus ventricosus		6.5	1.5	10
ELI-H	152	EJ	Paramicrocornus ventricosus
ELI-H	186	EJ	Paramicrocornus ventricosus	cluster				1	30	24
ELI-H	200	EJ	Paramicrocornus ventricosus	cluster	4	1.5	15	1
ELI-H	202	EJ	Paramicrocornus ventricosus	preserved articulated with operculum	6	1.5	20
ELI-H	209	EJ	Paramicrocornus ventricosus		6.5	2.5	30
ELI-H	216	EJ	Paramicrocornus ventricosus	preserved articulated with operculum	6.5	2.5	20	1
ELI-H	221	EJ	Paramicrocornus ventricosus		4	1.5	20
ELI-H	238	JS	Paramicrocornus ventricosus		7	2.5	25
ELI-H	278	JS	Paramicrocornus ventricosus
ELI-H	281	JS	Paramicrocornus ventricosus		8	2.5	20
ELI-H	439	MANSH	Paramicrocornus ventricosus		4	1	30
ELI-H	484	CJ	Paramicrocornus ventricosus
ELI-H	485	CJ	Paramicrocornus ventricosus	three individuals
SJZ-H	5	SJZ	Paramicrocornus ventricosus
SJZ-H	6	SJZ	Paramicrocornus ventricosus
SJZ-H	18	SJZ	Paramicrocornus ventricosus
SJZ-H	21	SJZ	Paramicrocornus ventricosus
SJZ-H	24	SJZ	Paramicrocornus ventricosus	cluster				1
SJZ-H	26	SJZ	Paramicrocornus ventricosus
SJZ-H	30	SJZ	Paramicrocornus ventricosus
SJZ-H	31	SJZ	Paramicrocornus ventricosus
SJZ-H	32	SJZ	Paramicrocornus ventricosus		4	2	20
SJZ-H	33	SJZ	Paramicrocornus ventricosus	cluster				1
SJZ-H	39	SJZ	Paramicrocornus ventricosus		6	2	20
SJZ-H	40	SJZ	Paramicrocornus ventricosus	cluster				1
SJZ-H	41	SJZ	Paramicrocornus ventricosus
SJZ-H	43	SJZ	Paramicrocornus ventricosus	cluster				1
SJZ-H	46	SJZ	Paramicrocornus ventricosus
SJZ-H	49	SJZ	Paramicrocornus ventricosus		12	3	25
SJZ-H	53	SJZ	Paramicrocornus ventricosus
SJZ-H	59	SJZ	Paramicrocornus ventricosus	cluster				1
SJZ-H	62	SJZ	Paramicrocornus ventricosus
SJZ-H	65	SJZ	Paramicrocornus ventricosus	cluster				1
SJZ-H	67	SJZ	Paramicrocornus ventricosus
SJZ-H	70	SJZ	Paramicrocornus ventricosus		7	2	20
SJZ-H	74	SJZ	Paramicrocornus ventricosus
SJZ-H	82	SJZ	Paramicrocornus ventricosus		6	2	22
SJZ-H	85	SJZ	Paramicrocornus ventricosus
SJZ-H	92	SJZ	Paramicrocornus ventricosus
SJZ-H	101	SJZ	Paramicrocornus ventricosus	preserved with Tuzoia				1
SJZ-H	117	SJZ	Paramicrocornus ventricosus
SJZ-H	126	SJZ	Paramicrocornus ventricosus
SJZ-H	154	SJZ	Paramicrocornus ventricosus
SJZ-H	162	SJZ	Paramicrocornus ventricosus
SJZ-H	173	SJZ	Paramicrocornus ventricosus	cluster				1
SJZ-H	178	SJZ	Paramicrocornus ventricosus	cluster				1
SJZ-H	179	SJZ	Paramicrocornus ventricosus	cluster				1
SJZ-H	184	SJZ	Paramicrocornus ventricosus
SJZ-H	203	SJZ	Paramicrocornus ventricosus
SJZ-H	205	SJZ	Paramicrocornus ventricosus
SJZ-H	208	SJZ	Paramicrocornus ventricosus
SJZ-H	212	SJZ	Paramicrocornus ventricosus
SJZ-H	219	SJZ	Paramicrocornus ventricosus		11	2	15
SJZ-H	220	SJZ	Paramicrocornus ventricosus		6.5	2
SJZ-H	237	SJZ	Paramicrocornus ventricosus
SJZ-H	239	SJZ	Paramicrocornus ventricosus
SJZ-H	240	SJZ	Paramicrocornus ventricosus
SJZ-H	242	SJZ	Paramicrocornus ventricosus		5	1.5	25
SJZ-H	243	SJZ	Paramicrocornus ventricosus
SJZ-H	245	SJZ	Paramicrocornus ventricosus
SJZ-H	248	SJZ	Paramicrocornus ventricosus		8	3	26
SJZ-H	250	SJZ	Paramicrocornus ventricosus
SJZ-H	252	SJZ	Paramicrocornus ventricosus		7	2	24	1
SJZ-H	255	SJZ	Paramicrocornus ventricosus	cluster				1
SJZ-H	256	SJZ	Paramicrocornus ventricosus	cluster				1
SJZ-H	270	SJZ	Paramicrocornus ventricosus	cluster				1	32	23
SJZ-H	275	SJZ	Paramicrocornus ventricosus		7	2	15	1
SJZ-H	281	SJZ	Paramicrocornus ventricosus	cluster				1
SJZ-H	347	SJZ	Paramicrocornus ventricosus
SJZ-H	348	SJZ	Paramicrocornus ventricosus
SJZ-H	350	SJZ	Paramicrocornus ventricosus
SJZ-H	361	SJZ	Paramicrocornus ventricosus
SJZ-H	397	SJZ	Paramicrocornus ventricosus
SJZ-H	398	SJZ	Paramicrocornus ventricosus
SJZ-H	399	SJZ	Paramicrocornus ventricosus
SJZ-H	402	SJZ	Paramicrocornus ventricosus
SJZ-H	403	SJZ	Paramicrocornus ventricosus
SJZ-H	408	SJZ	Paramicrocornus ventricosus
SJZ-H	419	SJZ	Paramicrocornus ventricosus
SJZ-H	421	SJZ	Paramicrocornus ventricosus
SJZ-H	425	SJZ	Paramicrocornus ventricosus		6	2	32
SJZ-H	427	SJZ	Paramicrocornus ventricosus
SJZ-H	429	SJZ	Paramicrocornus ventricosus
SJZ-H	430	SJZ	Paramicrocornus ventricosus	cluster				1
SJZ-H	432	SJZ	Paramicrocornus ventricosus					1
SJZ-H	433	SJZ	Paramicrocornus ventricosus
SJZ-H	434	SJZ	Paramicrocornus ventricosus
SJZ-H	436	SJZ	Paramicrocornus ventricosus
SJZ-H	438	SJZ	Paramicrocornus ventricosus
SJZ-H	439	SJZ	Paramicrocornus ventricosus
SJZ-H	442	SJZ	Paramicrocornus ventricosus
SJZ-H	444	SJZ	Paramicrocornus ventricosus
SJZ-H	447	SJZ	Paramicrocornus ventricosus
SJZ-H	448	SJZ	Paramicrocornus ventricosus
SJZ-H	449	SJZ	Paramicrocornus ventricosus
SJZ-H	503	SJZ	Paramicrocornus ventricosus
SJZ-H	504	SJZ	Paramicrocornus ventricosus
SJZ-H	506	SJZ	Paramicrocornus ventricosus
SJZ-H	507	SJZ	Paramicrocornus ventricosus
SJZ-H	509	SJZ	Paramicrocornus ventricosus	cluster				1	95	70
SJZ-H	514	SJZ	Paramicrocornus ventricosus
SJZ-H	518	SJZ	Paramicrocornus ventricosus		6	2.5	22
SJZ-H	528	SJZ	Paramicrocornus ventricosus		8.5	2.5	24
SJZ-H	672	SJZ	Paramicrocornus ventricosus		7	2	18
SJZ-H	698	SJZ	Paramicrocornus ventricosus
SJZ-H	700	SJZ	Paramicrocornus ventricosus
SJZ-H	703	SJZ	Paramicrocornus ventricosus
SJZ-H	810	SJZ	Paramicrocornus ventricosus
SJZ-H	815	SJZ	Paramicrocornus ventricosus	cluster				1	35	20
SJZ-H	833	SJZ	Paramicrocornus ventricosus	preserved articulated with operculum	6	2	18
SJZ-H	884	SJZ	Paramicrocornus ventricosus		11	2	25
SJZ-H	937	SJZ	Paramicrocornus ventricosus
SJZ-H	985	SJZ	Paramicrocornus ventricosus		5	2	32
SJZ-H	986	SJZ	Paramicrocornus ventricosus		7	2	30
SJZ-H	1268	SJZ	Paramicrocornus ventricosus		5	2	20
SJZ-H	1319	SJZ	Paramicrocornus ventricosus
SJZ-H	1320	SJZ	Paramicrocornus ventricosus
SJZ-H	1324	SJZ	Paramicrocornus ventricosus
SJZ-H	1325	SJZ	Paramicrocornus ventricosus
SJZ-H	1333	SJZ	Paramicrocornus ventricosus
SJZ-H	1339	SJZ	Paramicrocornus ventricosus		7	3.5	22	1
SJZ-H	1340	SJZ	Paramicrocornus ventricosus
SJZ-H	1344	SJZ	Paramicrocornus ventricosus
SJZ-H	1360	SJZ	Paramicrocornus ventricosus	cluster				1
SJZ-H	1366	SJZ	Paramicrocornus ventricosus
SJZ-H	1375	SJZ	Paramicrocornus ventricosus
SJZ-H	1377	SJZ	Paramicrocornus ventricosus	cluster				1
SJZ-H	1379	SJZ	Paramicrocornus ventricosus					1
SJZ-H	1380	SJZ	Paramicrocornus ventricosus
SJZ-H	1382	SJZ	Paramicrocornus ventricosus
SJZ-H	1385	SJZ	Paramicrocornus ventricosus	cluster with bradoriids				1
SJZ-H	1399	SJZ	Paramicrocornus ventricosus		6	2	25
SJZ-H	1402	SJZ	Paramicrocornus ventricosus		8	2.5	25
SJZ-H	1404	SJZ	Paramicrocornus ventricosus		8	3	25
SJZ-H	1409	SJZ	Paramicrocornus ventricosus		6	3	25
SJZ-H	1410	SJZ	Paramicrocornus ventricosus
SJZ-H	1414	SJZ	Paramicrocornus ventricosus		5	1.5	10
SJZ-H	1415	SJZ	Paramicrocornus ventricosus	cluster				1
SJZ-H	1419	SJZ	Paramicrocornus ventricosus		5	1	20
SJZ-H	1424	SJZ	Paramicrocornus ventricosus		5	2	25
SJZ-H	1440	SJZ	Paramicrocornus ventricosus
SJZ-H	1449	SJZ	Paramicrocornus ventricosus
SJZ-H	1460	SJZ	Paramicrocornus ventricosus
SJZ-H	1465	SJZ	Paramicrocornus ventricosus
SJZ-H	1476	SJZ	Paramicrocornus ventricosus		6	2	24
SJZ-H	1480	SJZ	Paramicrocornus ventricosus
SJZ-H	1481	SJZ	Paramicrocornus ventricosus		7	3	25
SJZ-H	1486	SJZ	Paramicrocornus ventricosus
SJZ-H	1501	SJZ	Paramicrocornus ventricosus		6	1	18
SJZ-H	1527	SJZ	Paramicrocornus ventricosus		7	2	18
SJZ-H	1528	SJZ	Paramicrocornus ventricosus		5	2	20
SJZ-H	1531	SJZ	Paramicrocornus ventricosus		5	2	20
SJZ-H	1535	SJZ	Paramicrocornus ventricosus
SJZ-H	1541	SJZ	Paramicrocornus ventricosus
SJZ-H	1553	SJZ	Paramicrocornus ventricosus
SJZ-H	1555	SJZ	Paramicrocornus ventricosus
SJZ-H	1564	SJZ	Paramicrocornus ventricosus		5	3	20
SJZ-H	1575	SJZ	Paramicrocornus ventricosus		7	2.5	22
SJZ-H	1581	SJZ	Paramicrocornus ventricosus
SJZ-H	1582	SJZ	Paramicrocornus ventricosus
SJZ-H	1583	SJZ	Paramicrocornus ventricosus
SJZ-H	1585	SJZ	Paramicrocornus ventricosus		7	2	18
SJZ-H	1588	SJZ	Paramicrocornus ventricosus	cluster				1	52	47
SJZ-H	1590	SJZ	Paramicrocornus ventricosus	cluster				1
SJZ-H	1591	SJZ	Paramicrocornus ventricosus
SJZ-H	1592	SJZ	Paramicrocornus ventricosus
SJZ-H	1593	SJZ	Paramicrocornus ventricosus
SJZ-H	1594	SJZ	Paramicrocornus ventricosus
SJZ-H	1595	SJZ	Paramicrocornus ventricosus
SJZ-H	1596	SJZ	Paramicrocornus ventricosus
SJZ-H	1597	SJZ	Paramicrocornus ventricosus		7	2.5	18
SJZ-H	1672	SJZ	Paramicrocornus ventricosus		7.5	3	18
SJZ-H	1676	SJZ	Paramicrocornus ventricosus		6	2	18
SJZ-H	1678	SJZ	Paramicrocornus ventricosus
SJZ-H	1679	SJZ	Paramicrocornus ventricosus
SJZ-H	1680	SJZ	Paramicrocornus ventricosus
SJZ-H	1688	SJZ	Paramicrocornus ventricosus
SJZ-H	1689	SJZ	Paramicrocornus ventricosus
SJZ-H	1691	SJZ	Paramicrocornus ventricosus
SJZ-H	1695	SJZ	Paramicrocornus ventricosus
SJZ-H	1696	SJZ	Paramicrocornus ventricosus
SJZ-H	1697	SJZ	Paramicrocornus ventricosus
SJZ-H	1698	SJZ	Paramicrocornus ventricosus
SJZ-H	1714	SJZ	Paramicrocornus ventricosus
SJZ-H	1715	SJZ	Paramicrocornus ventricosus
SJZ-H	1716	SJZ	Paramicrocornus ventricosus
SJZ-H	1717	SJZ	Paramicrocornus ventricosus	cluster with some small molluscs				2
SJZ-H	1719	SJZ	Paramicrocornus ventricosus	cluster				1	54	36
SJZ-H	1721	SJZ	Paramicrocornus ventricosus		8	3	38
SJZ-H	1727	SJZ	Paramicrocornus ventricosus
SJZ-H	1733	SJZ	Paramicrocornus ventricosus		5	1.5	38
SJZ-H	1749	SJZ	Paramicrocornus ventricosus
SJZ-H	1750	SJZ	Paramicrocornus ventricosus		6	2	33
SJZ-H	1751	SJZ	Paramicrocornus ventricosus	cluster				1
SJZ-H	1757	SJZ	Paramicrocornus ventricosus	cluster with bradoriids				1	60	40
SJZ-H	1758	SJZ	Paramicrocornus ventricosus	cluster				1	35	13
SJZ-H	1759	SJZ	Paramicrocornus ventricosus		6	1	33	1	42	23
SJZ-H	1769	SJZ	Paramicrocornus ventricosus
SJZ-H	1773	SJZ	Paramicrocornus ventricosus		5	2	33
SJZ-H	1783	SJZ	Paramicrocornus ventricosus		6.5	1.5	35
SJZ-H	1785	SJZ	Paramicrocornus ventricosus		7	3	38
SJZ-H	1786	SJZ	Paramicrocornus ventricosus		5	3	45
SJZ-H	1787	SJZ	Paramicrocornus ventricosus		5	2.5	40
SJZ-H	1808	SJZ	Paramicrocornus ventricosus	cluster				1
SJZ-H	1880	SJZ	Paramicrocornus ventricosus	cluster				1
SJZ-H	1975	SJZ	Paramicrocornus ventricosus
Averge					6.35833	2.13333	23.9322
