# Supplementary material for: Hyolithid-like hyoliths without helens from the early Cambrian of South China, and their implications for the evolution of hyoliths
Source: BMC Ecol Evol. 2022 May 17;22:64. doi: 10.1186/s12862-022-02022-9 (PMC9116025; doi:10.1186/s12862-022-02022-9)
Supplement: Supplementary file 3 — Additional file 3: Table S3. The character state matrix of 25 hyolith taxa with the distribution in the Cambrian and Ordovician. [file 12862_2022_2022_MOESM3_ESM.xlsx]

## Sheet: Sheet1
Table S3. the character state matrix of 25 hyolith taxa with the distribution in the Cambrian and Ordovician.
		1	2	3	4	5	6	7	8	9	10	11	12	13	14	15	16	17	18	19	20	21	22	23	24	25	26	27	28	29	30	31	32	33	33	34
		conch																	opercula													anatomy
Genus	age	Brephic shell: Morphology	Larval shell extended by nick or furrow	Shell ultrastructure	Transverse growth lines	Strength of transverse ornament	Longitudinal growth lines:	septa	curved of conch	cross section	lateral ridges	ligula on the conical shell	lateral sinuses on the conch	the dorsal margin of the conch	Dorsum of conch: Medial ridge	Dorsum of conch: furrow	lateral and dorsal views of aperture	the venter margin of conch	operculum	fold on the margin of operculum	Surface_ornament on operculum	Operculum divided into cardinal shield and conical shield	Cardinal teeth	Height of cardinal shield	larval shell of opercula	rooflet	helens	cardinal processes	gap between cardinal process and clavicles	clavicles:	clavicles: Type of clavicles	pharynx	tentacles	Gut type	Feeding strategy in tentaculate metazoans	possible life mode
		0: sharp tubular-liner shaped 1: Sub-sphaerical to Spherical(bulbous) 2: Fusiform	0: Not extended; embryonic shell contiguous with adult shell 1: Extended into larval shell, separated from adult shell by prominent nick	0 parallel fibres;1 lamello-fibrillae; 2 lamellar(Bidirectional aragonite folia);3 lamellar(Unidirectional aragonite folia);4 Crossed foliated lamellar;5 tubular pore ;6 fibrous bundles	0 absent;1 present	(1), weak; (2), strong; (-), inapplicable	0 absent;1 present	0 absent;1 present	0: Straight- Flat venter 1: Curved - Dorsally 2: Curved - Ventrally	0 oval-round; 1 triangular-sub triangular; 2 subtrapezoidal	0 absent;1 posses (weak);2.posses (strong/ sharp)	0 absent;1 posses(short);2 posses(long)；	0 absent;1 posses	0 sinous margins in lateral views (cyrtoconic /curved conch dorsally concave); 1 straight margins in lateral views, but dorsal side is regularly arched; 2 straight margins in lateral views with an apically directed indentation or prominent ridge on the dorsum	0: absent 1: present(high/strong) 2.present(weak)	0: absent 1: present (one) 2.present(two)	1 orthogonal; 2 oxygonal;3 amblygonal	0 ventral side concave ; 1 flat 2 ventral side convex	0 externally fitting operculum;1 retractable operculum；	0 absent;1 posses（dorsum）；2 posses（ventral）	0 smooth;1 well concentric line;2 radial	0 no; 1 yes	0 absent; 1 present	1 low (narrow); 2 high	0: centre; 1: off centre	0 absent;1 posses	0 absent;1 posses	0 absent;1 posses	0 absent;1 posses	0 absent;1 posses	1Monoclavicle;2 Triclavicle- platyclaviculate；3 “palisade-like”	0: extending beyond dorsal margin of operculum; 1: restricted to length of the operculum.	1 present (separate); 2 present (tuft-like arrangement)	1 U-shaped gut; 2 anal tube straight and loosely folded gut；3 anal tube straight and gut straight with local zigzag folds
Haplophrentis	Cambrian stage 4-stage 5	1	0	?	1	1	0	1	?	1	1	1	1	1	0	0	1	1	0	0	1	1	0	1	?	?	1	1	1	1	1	1	1	1
Slapylites	Early Cambrian of Laurentia (North Greenland), Mid-Cambrian of West Gondwana (Czech Republic, Morocco) and Baltica (Sweden)	?	0	?	1	2	1	0	?	0	1	2	?	0	0	0	[1,3]	1	0	0	[1,2]	1	1	1	1	0	?	1	1	1	1	?	?	?
Nevadalites	Limestones of the Dunderbergia Trilobite Zone, Dresbachian Regional Stage, Paibian, Furongian,‘‘Upper’’ Cambrian, Yuca Flat, Nevada, U.S.A. (details see Palmer 1965 and Peng et al. 2012	?	?	?	1	2	0	?	?	0	1	1	?	?	1	0	?	1	0	0	1	1	0	1	1	?	?	1	1	1	2	?	?	?	?	?
Microcornus	Upper Lower Cam− brian (equivalent to Atdabanian–Botomian); Mongolia, Kazakhstan, South China, England, Australia, Germany, and North−East Greenland/Cambrian, Stages 3–5; Kazakhstan, Siberia, South China, North China, Korea, South Australia, Antarctica, Germany, northeast Greenland, western Newfoundland and England.	[0,1]	1	[2,4]	1	1	0	0	?	1	1	1	1	2	1	0	3	[1,2]	0	0	?	1	?	1	?	1	1	?	1	?	?	?	?	?	?	?
Parkula	Cambrian, Stages 3–4; South Australia, Antarctica, northeast Greenland, western Newfoundland and North China.	?	0	4	1	2	0	0	?	0	1	1	?	1	2	0	[1,3]	1	0	0	1	1	1	1	1	1	1	1	1	1	1	?	?	?	?	?
‘Linevitus ’	Lower Cambrian;（Cambrian stage 4）	?	?	?	0	-	0	1	0	0	1	1	1	1	0	0	3	1	0	0	?	1	0	1	1	?	1	1	1	1	1	0	1	1
Pauxillites	Ordovician, Floian – Darriwilian (Arenig – Llanvirn), West Gondwana realm	2	0	?	1	1	1	?	?	1	1	2	1	?	0	0	?	1	0	0	1	?	1	?	1	?	?	1	1	1	2	?	?	?
Parakorilithes	Cambrian, Stage 3–4; South Australia, Antarctica, northeast Greenland, USA (New York State) and North China.	2	0	[3,4]	[0,1]	1	1	0	2	0	1	1	1	[0,1]	0	0	2	2	0	0	1	1	0	2	1	1	1	1	1	1	2	?	?	?	?
Carinolithes	Middle Cambrian to Upper Ordovician (Caradoc, Sandbian), peri-Gondwana (Bohemia and England), Baltica (Sweden) and Gondwana (Australia)	?	?	?	1	2	1	?	?	0	1	2	1	2	1	2	3	2	0	0	1	1	1	1	0	1	1	1	?	1	2	?	?	?		usual epibenthic life
Oboedalites	Cambrian Series 3, Drumian, Czech Republic	0	0	?	1	2	1	?	?	0	0	2	1	?	0	0	?	1	0	0	2	1	0	1	1	1	1	1	1	1	1	?	?	?
Protomicrocornus	Cambrian, upper Stage 3 to lower Stage 4; North China	?	?	4	?	?	?	?	0	2	0	1	0	1	0	0	2	1	0	2	1	1	0	1	0	0	0	1	0	1	3	?	?	?
Paramicrocornus	Cambrian, upper Stage 3 to lower Stage 4; South China	?	0	1	1	1	0	0	0	[0,1]	0	1	0	[1,2]	0	0	3	[0,1]	0	0	1	1	0	1	?	0	0	1	1	1	3	?	?	?
Aladraco	the lower traditional middle Cambrian	0	0	?	0	-	1	0	0	2	1	0	?	2	1	0	?	1	?	?	?	?	?	?	?	?	0	?	?	?	?	?	?	?
Maxilites	Cambrian Series 3, Drumian, Czech Republic	?	?	?	1	2	1	?	0	0	?	1	1	1	0	0	?	1	0	0	1	1	1	1	1	1	?	1	1	1	2	?	?	?
Triplicatella	Lower Cambrian (Stage 3–4) of South Australia, South China, the Anabar Uplift northern Siberia, North Greenland, North−East Greenland, western Newfoundland and North China.	?	?	?	1	1	0	1	1	2	0	1	0	[0,2]	0	1	-	1	1	[1,2]	1	0	0	-	0	0	0	0	-	0	-	0	2	2
Paratriplicatella	Cambrian, upper Stage 3 to lower Stage 4; North China.	?	?	?	?	?	?	?	?	2	0	1	0	[0,1]	0	0	2	1	1	[1,2]	1	0	0	-	0	0	0	0	0	1	1	?	?	?
Conotheca	Lower Cambrian in Siberia, Kazakhstan, India, South China, Australia, Antarc− tica, USA (New York), and North−East Greenland.	1	1	[1,2,5]	[0,1]	1	0	1	1	0	0	0	0	0	0	0	-	2	1	0	1	0	0	-	0	0	0	1	-	0	-	?	?	[1,2,3]
Cupitheca	Cambrian Stages 3–4,from South Australia and South China, North China	2	1	[1,3,5]	0	-	0	1	1	0	0	0	0	0	0	0	-	2	1	0	[1,2]	0	0	-	1	0	0	1	-	0	-	?	?	?		a pelagic larval stage and settled on the seafloor by attachment of the apical disc to suitable substrates before developing a free-living benthic adult lifestyle.
Guduguwan	Lower–middle Cambrian, Australia and North America	0	0	?	1	2	0	0	0	0	0	0	0	1	0	0	?	1	1	0	?	?	0	?	?	0	0	1	-	0	-	?	?	3
Gracilitheca	Lower Cambrian; eastern Canada (Matthew 1899), England (Cobbold 1921), Siberian Platform (Syssoiev 1968; Val’kov 1975, 1987), Morocco (Marek et al. 1997), and North−East Greenland; the “middle” Cambrian of the Skryje-Ty´ˇ rovice Basin at the Biskoupky locality and Dlouhá Hora Hill in lower to middle levels of the Buchava Formation	?	?	?	0	-	1	?	?	1	2	?	?	?	1	0	?	0	1	?	?	?	?	?	?	?	?	?	?	?	？	?	?	?
Circotheca	Middle Cambrian to Ordovician. Specimens assigned to this genus are reported from Baltica (Sweden), Laurentia (U.S.A., Mexico), Siberia, and different European and Asian peri-Gondwanan regions (Bohemia, France, England, India and China), respectively.	0	0	[4,5,6]	1	2	0	1	0	0	0	0	0	1	0	0	-	2	1	0	1	0	0	-	0	0	0	1	-	0	-	?	?	3	depositing	a planktotrophic mode of life for the larvae
Bactrotheca	Upper Arenigian (Volkhovian) to Ashgillian of the Baltic region, Holy Cross Mountains (Poland), and Bohemia/Baltica (Floian-Darriwilian stages) and later in the European peri-Gondwana (in the DarriwilianSandbian stages)	1	1	?	1	1	1	0	?	2	0	0	0	2	0	?	?	1	1	0	0	0	0	-	0	0	0	1	-	0	-	?	?	?	benthic detritus-feeders or filter-feeders	sub-sessile mode of life on its postlarval stages
Probactrotheca	Middle Cambrian, Skryje-Týřovice Basin, Bohemia.	?	?	?	1	1	1	0	0	2	2	0	0	2	2	1	-	0	1	2	1	0	0	-	?	0	0	1	-	0	0	?	?	?	suspension feeders living most probably on and/or partly embedded in muddy substrates in relatively shallow water settings
Longxiantheca	The Xinji Formation in Shaanxi and Henan provinces, North China; Cambrian Series 2, Stages 3–4.	?	?	6	0	-	0	1	[0,1]	0	0	0	0	[0,1]	0	0	-	2	1	0	2	0	0	-	0	0	0	0	-	0	-	?	2	?
Pedunculotheca	Cambrian Series 2 Stage 3	0	1	?	1	2	0	1	?	1	1	0	0	1	0	0	-	2	1	0	1	0	0	-	0	0	0	0	0	1	1	?	?	?
